# Supplementary material for: A methodological framework for constructing opioid agonist therapy episodes in administrative health data
Source: BMC Methods. 2026 Mar 12;3(1):11. doi: 10.1186/s44330-026-00064-9 (PMC12979340; doi:10.1186/s44330-026-00064-9)
Supplement: Supplementary file 1 — Supplementary Material 1 [file 44330_2026_64_MOESM1_ESM.xlsx]

## Sheet: OAT List
OAT Brand Name	DINPIN (PharmaNet)	Note	Flag 1	Flag 2
METHADONE
Methadose (Cherry) (DIN: 2394596)
Methadose 10 mg/mL (cherry), with direct interaction	66999997	Methadose was introduced in 2014, replacing 1mg/mL pharmacy compounded methadone. Since this formulation, many returned to unregulated opioid use due to inadequate management of withdrawal symptoms. Therefore, Metadol-D was added in 2019 as a regular benefit.	MTDS_Cherry. W	10mg	With direct interaction (witnessed ingestion)
Methadose 10 mg/mL (cherry), no direct interaction	66999998		MTDS_Cherry.UW	10mg	Direct interaction with delivery (delivery with witnessed ingestion)
Methadose 10 mg/mL (cherry), direct interaction with delivery	66999999		MTDS_Cherry.THW	10mg	No direct interaction with delivery (delivery no witnessed ingestion)
Methadose 10 mg/mL (cherry), no direct interaction with delivery	67000000		MTDS_Cherry.TH	10mg	No direct interaction (unwitnessed ingestion)
					Delivery: take-home dose?/take-home dose witnessed?
					Question: Ask if the dosing is how they are dispensed?
Methadose(Sugar-Free) (Non-Benefit) (DIN: 2394618)
Methadose 10 mg/mL Sugar- Free, with direct interaction	67000001	Non-benefit methadone: With the recent transition in PharmaCare coverage from the 1 mg/mL to the 10 mg/mL formulation (Methadose™) of methadone in BC, patients have reported challenges with emergent withdrawal symptoms, likely related to change intolerance. Methadose- sugar-free is not covered under regular PharmaCare benefits and requires a special authority request	MTDS_SF.W	10mg
Methadose 10 mg/mL Sugar- Free, no direct interaction	67000002		MTDS_SF.UW	10mg
Methadose 10 mg/mL Sugar-Free, direct interaction with delivery	67000003		MTDS_SF.THW	10mg
Methadose 10 mg/mL Sugar-Free, no direct interaction with delivery	67000004		MTDS_SF.TH	10mg
Methadol-D (Unflavoured) (DIN: 2244290)
Methadol-D 10 mg/ml (unflavoured), with direct interaction	67000005		MTDD_unflav_W	10mg
Methadol-D 10 mg/ml (unflavoured), direct interaction with delivery	67000007		MTDD_unflav_THW	10mg
Methadol-D 10 mg/ml (unflavoured), no direct interaction	67000006		MTDD_unflav_UW	10mg
Methadol-D 10 mg/ml (unflavoured), no direct interaction with delivery	67000008		MTDD_unflav_TH	10mg
Methadol-D (Liquid)
Methadol 10 mg/ml liquid methadone, with direct interaction	67000009		MTDD_Liq_W	10mg
Methadol 10 mg/ml liquid methadone, no direct interaction	67000010		MTDD_Liq_UW	10mg
Methadol 10 mg/ml liquid methadone, direct interaction with delivery	67000011	Never appears in BC data	MTDD_Liq_THW	10mg
Methadol 10 mg/ml liquid methadone, no direct interaction with delivery	67000012	Never appears in BC data	MTDD_unflav_TH	10mg
Compounded Methadone (Non-Benefit)
Compounded methadone 10 mg/ml, with direct interaction	67000013	Not covered under regular PharmaCare benefits and requires a special authority request	MTD_Comp_W	10mg/ml	Last-resort, exceptional coverage available with Special Authority Dispensing pharmacies must order compounded methadone from the central compounding pharmacy
Compounded methadone 10 mg/mL, direct interaction with delivery	67000014	Exceptional last resort	MTD_Comp_THW	10mg/ml
Compounded methadone 10 mg/mL, no direct interaction with delivery	67000015		MTD_Comp_TH	10mg/ml
Compounded methadone 10 mg/mL, no direct interaction	67000016	Never appears in BC data, but is a new addition	MTD_Comp_UW	10mg/ml
Methadone (Sterinova)
Methadone 10mg/ml (Sterinova®), with direct interaction	67000017		MTD_Sterinova	10 mg/ml	As of October 1, 2021, Sandoz Methadone (Sterinova) is no longer available for distribution in Canada
Methadone 10mg/ml (Sterinova®), direct interaction with delivery	67000018		MTD_Sterinova	10 mg/ml
Methadone 10mg/ml (Sterinova®), no direct interaction with delivery	67000019		MTD_Sterinova	10 mg/ml
Methadone 10mg/ml (Sterinova®), no direct interaction	67000020		MTD_Sterinova	10 mg/ml
Methadone (maintenance)
Methadone (maintenance) 1 mg/ml	66999990	Older DINPINs in 2014	MTD_Maint	1mg/ml
Methadone (maintenance) 1 mg/ml	66999991	Older DINPINs in 2015	MTD_Maint	1mg/ml
Methadone (maintenance) 2 mg/ml	66999992	Older DINPINs in 2016	MTD_Maint	2mg/ml
Methadone (maintenance) 2 mg/ml	66999993	Older DINPINs in 2017	MTD_Maint	2mg/ml
Kadian
Kadian (Slow-release Oral Morphine)
Kadian 20 mg capsule	22123346		Kadian	20mg
Kadian 50 mg capsule	22123347		Kadian	50mg
Kadian 100 mg capsule	22123348		Kadian	100mg
Kadian 10 mg capsule	22123349	No interaction fee paid for witnessed ingestion	Kadian	10mg
Buprenorphine
Suboxone SL Tablet (4:1 ratio)
Suboxone Buprenorphine/Naloxone 2MG/0.5MG	2295695	Partial benefit; No interaction fee paid for witnessed ingestion	Bup_Suboxone SL	2mg
Suboxone Buprenorphine/Naloxone SL 8MG/2MG	2295709	Partial benefit; No interaction fee paid for witnessed ingestion	Bup_Suboxone SL	8mg
Suboxone Buprenorphine/Naloxone SL 2MG/0.5MG (PMS)	2424851		Bup_Suboxone SL	2mg
Suboxone Buprenorphine/Naloxone SL 8MG/2MG (PMS)	2424878		Bup_Suboxone SL	8mg
Suboxone Buprenorphine/Naloxone SL 2MG/0.5MG (ACT)	2453908		Bup_Suboxone SL	2mg
Suboxone Buprenorphine/Naloxone SL 8MG/2MG (ACT)	2453916		Bup_Suboxone SL	8mg
Suboxone Buprenorphine/Naloxone SL 12MG/3MG	2468085	Exceptional Special Authority coverage required under plans Plan B, C, G, W and Z. No interaction fee paid for witnessed ingestion.	Bup_Suboxone SL	12mg
Suboxone Buprenorphine/Naloxone SL 16MG/4MG	2468093	Exceptional Special Authority coverage required under plans Plan B, C, G, W and Z. No interaction fee paid for witnessed ingestion.	Bup_Suboxone SL	16mg
Suboxone Mylan- Buprenorphine/Naloxone 2MG/0.5MG	2408090		Bup_Suboxone SL	2mg
Suboxone Mylan- Buprenorphine/Naloxone 8 MG/2 MG	2408104		Bup_Suboxone SL	8mg
Suboxone FILM: Buccal FILM Available in BC in 3 Dosages (4:1 ratio)
Suboxone 2MG-0.5MG FILM Buprenorphine/Naloxone	2502313	very new, so small n. may not be approved yet by pharmacare but confirmed they are for OAT per se, and are used in practice	Bup_Suboxone FILM	2mg
Suboxone 8MG-2MG FILM Buprenorphine/Naloxone	2502348		Bup_Suboxone FILM	8mg
Suboxone 12MG-3MG FILM Buprenorphine/Naloxone	2502356		Bup_Suboxone FILM	12mg
Sublocade
Sublocade 100 MG/0.5 ML SOLER SYR (Buprenorphine)	2483084	Special Authority coverage	Bup_Sublocade	100mg/ml
Sublocade 300 MG/1.5 ML SOLER SYR (Buprenorphine)	2483092	Special Authority coverage	Bup_Sublocade	300mg/ml
					no significant differences in dose effects, adverse effects, or treatment outcomes were identified between Suboxone film and sublingual tablets.
Injectable OAT
iOAT (Diacetylmorphine and Hydromorphone)
Diacetylmorphine 100 mg/ml	22123357	injectable OAT (as per description in Nosyk publication) (NOT found in BC drug formulary website)	iOAT_Diac	100mg
Diacetylmorphine Hydrochloride	2524996	Never appears in BC data	iOAT_Diac
Diacetylmorphine Hydrochloride	2525003	NOT found in BC drug formulary website	iOAT_Diac
Hydromorphone 50 mg/ml Compounded	22123340	injectable OAT†; also "SALOME" was an OAT-related trial; NOT found in BC drug formulary website	iOAT_Hydr	50mg/ml
Hydromorphone Hp 50 50 MG/ML VIAL	2146126	injectable OAT (as per description in Nosyk publication); Found on the BC drug formulary; Max day supply: 35; special authority needed	iOAT_Hydr	50mg/ml
Hydromorphone Hp 10 10 MG/ML VIAL	2145928	NO special authority needed; max day supp. 35;	iOAT_Hydr	10mg/ml
Hydromorphone Hp 20 20 MG/ML VIAL	2145936	NO special authority needed; max day supp. 35;	iOAT_Hydr	20mg/ml
Hydromorphone Hp 50 50 MG/ML VIAL	2146126	special authority needed; max day supp. 35;	iOAT_Hydr	50mg/ml
Hydromorphone Hydrochloride Injection Hp 10 10 MG/ML AMPUL	2460610	NO special authority needed; max day supp. 100;	iOAT_Hydr	10mg/ml
Hydromorphone Hydrochloride Injection Hp 50 50 MG/ML VIAL	2469413	Found on the BC drug formulary; Max day supply: 35; special authority needed	iOAT_Hydr	50mg/ml	High potency hydromorphone (50 mg/mL) is commercially available in single-use vials.
Full-Agonists
Short-acting opioids
Heroin
Oxycodone
Hydromorphone
Intermediate-acting opioids
Slow-release oral morphine
Fentanyl
Long-acting opioids
Methadone
The integrated, interdisciplinary model of OAT was launched in December 21, 2022
IIMOAT Records in PharmaNet	https://www2.gov.bc.ca/gov/content/health/practitioner-professional-resources/pharmacare/prescribers/iimoat
Situation	PIN
Clinic (ward) stock dose	66128342		https://www2.gov.bc.ca/gov/content/health/practitioner-professional-resources/pharmacare/pharmacies/product-identification-numbers/oat-pins-and-dins
Missed dose	66128343
Dose increased at clinic visit	66128344
Dose decreased at clinic visit	66128345
Buprenorphine/naloxone induction doses	66128346	Given to-go or on site

## Sheet: info
Request 434
Study Title: Impact of stimulant use disorder on outcomes related to opioid agonist therapy in people living with HIV
Researcher: Kiana Yazdani
Analyst: Cassidy Tam
Opiod Analysis
* GOAL: prepare dispensations to create OAT episodes and calculate dose/day - calculating dose/day requires the dispensations to be as accurate as possible to the day
* note: days supply is an estimate number of days of treatment contained in the prescription as submitted by the pharmacist (ie. number of days medication is expected to last) - generally very accurate for capsules/pills but can get difficult when dispensing liquid/creams etc. - also difficult to estimate when instructions are "take as needed"
* cannot distinguish OAT dispensations intended for pain management purposes
* note: all dates have been censored
1. Initial Pharmanet Data Cleaning
i) group Pharmanet data by OAT drug type: Buprenorphine / iOAT / SROM / Methadone
ii) identify split dose = same OAT group and same days supply with same date of service, add together quantity dispensed to use in later steps
* consider case with > 2 dispensations on the same day: group by days of supply and then add doses - could be early re-fill and split dose on the same day
	Drug Name	Date of Service	Quantity dispensed	Days supply
split dose	Methadose 10 mg/mL (cherry), with direct interaction	2010-03-01	5	1
	Methadose 10 mg/mL (cherry), no direct interaction with delivery	2010-03-01	5	1
split dose, different drug strengths	Suboxone Buprenorphine/Naloxone SL 8MG/2MG	2010-03-01	1	1
	Suboxone Buprenorphine/Naloxone 2MG/0.5MG	2010-03-01	1	1
split dose, > 2 dispensations	Hydromorphone Hp 50 50 MG/ML VIAL	2010-03-01	1	3
	Hydromorphone Hp 50 50 MG/ML VIAL	2010-03-01	1	3
	Hydromorphone Hp 50 50 MG/ML VIAL	2010-03-01	1	3
	Hydromorphone Hp 50 50 MG/ML VIAL	2010-03-01	1	3
split dose and early re-fill	Suboxone Mylan- Buprenorphine/Naloxone 8 MG/2 MG	2010-03-01	2	2
	Suboxone Mylan- Buprenorphine/Naloxone 2MG/0.5MG	2010-03-01	4	2
	Suboxone Mylan- Buprenorphine/Naloxone 8 MG/2 MG	2010-03-03	1	1
	Suboxone Mylan- Buprenorphine/Naloxone 2MG/0.5MG	2010-03-03	2	1
	Suboxone Mylan- Buprenorphine/Naloxone 8 MG/2 MG	2010-03-03	2	2
	Suboxone Mylan- Buprenorphine/Naloxone 2MG/0.5MG	2010-03-03	4	2
	Suboxone Mylan- Buprenorphine/Naloxone 8 MG/2 MG	2010-03-07	2	2
	Suboxone Mylan- Buprenorphine/Naloxone 2MG/0.5MG	2010-03-07	4	2
Non-split dose example	Kadian 50 mg capsule	2010-03-01	2	1
	Kadian 100 mg capsule	2010-03-01	2	2
	Kadian 50 mg capsule	2010-03-02	2	1
	Kadian 100 mg capsule	2010-03-02	2	2
iii) implement fixes as seen in the supplementary section of Opioid agonist treatment and risk of mortality during opioid overdose public health emergency: population based retrospective cohort study (Lindsay Pearce et al.)
* Carry forward updates within each fix and across each fix: ie. Within fix 2, use updated values from fix to use for next fixes, then use updated data set outputted by fix 2 for fix 3, etc.
* previous(n) and next(n): n indicates how many dispensations before/after current dispensation
* In some cases, a dispensation is fixed to have the same days supply as other dispensations on the same day, creating a new split dose. Note that this fix does not necessarily mean the new split dose is consistent with previous/next dispensations - could consider applying a fix to non-split dose dispensations
iv) apply above fixing steps to each OAT sub-data set

## Sheet: PNET cleaning - fix 2
ERROR 2
If days supply does not equal the period between dispensations and if quantity per day does not equal the previous quantity per day
Fix 2a - change days supply to be the period between dispensations if CALCULATED QUANTITY PER DAY EQUALS:
21: quantity per day of previous dispensation (as entered)
22: previous2 quantity per day and the next (calculated quantity per day OR quantity per day as entered)
23: the next2 calculated quantity per day OR the next2 quantity per days as entered OR a combination of the next2 calculated quantity per day and quantity per day as entered
24: unclear what condition is - IGNORE
Fix 2b - change date of service to be previous date + days of supply if:
41: the previous days supply + days supply equals the period between the previous dispensation and the next dispensation
Notes:
* in the case of split doses change date of service/days supply for other dispensations of the same type on that day
* since comparing with previous dispensations, make sure to use the updated days of supply and date of service
Drug	Date of service	Days of supply	Quantity dispensed	DAYS OF SUPPLY FIX	DATE OF SERVICE FIX
EXAMPLE 1
Methadose 10 mg/mL (cherry), with direct interaction	2010-03-01	1	3.5
Methadose 10 mg/mL (cherry), direct interaction with delivery	2010-03-02	3	3.5	1
Methadose 10 mg/mL (cherry), direct interaction with delivery	2010-03-03	3	3.5	1		21: based on previous updated quantity per day, using previous days of supply fix
Methadose 10 mg/mL (cherry), direct interaction with delivery	2010-03-04	3	3.5	1
Methadose 10 mg/mL (cherry), direct interaction with delivery	2010-03-05	3	3.5	1
Methadose 10 mg/mL (cherry), direct interaction with delivery	2010-03-06	1	3.5
EXAMPLE 2
Methadone (maintenance) 1 mg/ml	2010-03-01	2	210
Methadone (maintenance) 1 mg/ml	2010-03-03	4	525	5
Methadone (maintenance) 1 mg/ml	2010-03-08	2	305
Methadone (maintenance) 1 mg/ml	2010-03-11	3	420	4		22: based on days of supply fix of previous(2) dispensation and next calculated quantity per day
Methadone (maintenance) 1 mg/ml	2010-03-15	2	315	3
EXAMPLE 3
M-Eslon 10 MG CAP12H PEL	2010-03-01	14	25	7
M-Eslon 10 MG CAP12H PEL	2010-03-08	7	25
M-Eslon 10 MG CAP12H PEL	2010-10-15	14	50
EXAMPLE 4
Suboxone Buprenorphine/Naloxone SL 8MG/2MG (PMS)	2010-03-01	14	21
Suboxone Buprenorphine/Naloxone SL 8MG/2MG (ACT)	2010-03-10	14	28		2010-03-15
Suboxone Buprenorphine/Naloxone SL 8MG/2MG (ACT)	2010-03-29	14	28
EXAMPLE 5: split dose - date fix
Suboxone Buprenorphine/Naloxone SL 8MG/2MG	2010-03-01	1	1
Suboxone Buprenorphine/Naloxone SL 8MG/2MG	2010-03-02	6	6
Suboxone Buprenorphine/Naloxone SL 8MG/2MG	2010-03-07	7	7		2010-03-08
Suboxone Buprenorphine/Naloxone 2MG/0.5MG	2010-03-07	7	7		2010-03-08
Suboxone Buprenorphine/Naloxone SL 8MG/2MG	2010-03-15	1	1
Suboxone Buprenorphine/Naloxone 2MG/0.5MG	2010-03-15	1	1
Suboxone Buprenorphine/Naloxone SL 8MG/2MG	2010-03-16	1	1
Suboxone Buprenorphine/Naloxone 2MG/0.5MG	2010-03-16	1	1
EXAMPLE 6: split dose - days fix
Suboxone Mylan- Buprenorphine/Naloxone 8 MG/2 MG	2010-03-01	1	1.5
Suboxone Mylan- Buprenorphine/Naloxone 8 MG/2 MG	2010-03-02	1	1.5	2
Suboxone Mylan- Buprenorphine/Naloxone 8 MG/2 MG	2010-03-02	1	1.5	2
Suboxone Mylan- Buprenorphine/Naloxone 8 MG/2 MG	2010-03-04	1	1.5
Suboxone Mylan- Buprenorphine/Naloxone 8 MG/2 MG	2010-03-05	1	1.5
EXAMPLE 7: > 2 multiple dispensations/day
Hydromorphone Hp 50 50 MG/ML VIAL	2010-03-01	1	3.6
Hydromorphone Hp 50 50 MG/ML VIAL	2010-03-01	1	3.6
Hydromorphone Hp 50 50 MG/ML VIAL	2010-03-02	1	3.6	2
Hydromorphone Hp 50 50 MG/ML VIAL	2010-03-02	1	3.6	2
Hydromorphone Hp 50 50 MG/ML VIAL	2010-03-02	1	3.6	2
Hydromorphone Hp 50 50 MG/ML VIAL	2010-03-02	1	3.6	2
Hydromorphone Hp 50 50 MG/ML VIAL	2010-03-04	1	3.6
Hydromorphone Hp 50 50 MG/ML VIAL	2010-03-04	1	3.6
Hydromorphone Hp 50 50 MG/ML VIAL	2010-03-04	1	3.6
Hydromorphone Hp 50 50 MG/ML VIAL	2010-03-04	1	3.6
Hydromorphone Hp 50 50 MG/ML VIAL	2010-03-05	1	3.6
Hydromorphone Hp 50 50 MG/ML VIAL	2010-03-05	1	3.6
EXAMPLE 8: > 2 multiple dispensations/day and using previous fixes
M-Eslon 200 MG CAP12H PEL	2010-03-01	1	3
M-Eslon 200 MG CAP12H PEL	2010-03-01	1	3
M-Eslon 100 MG CAP12H PEL	2010-03-01	1	1
M-Eslon 100 MG CAP12H PEL	2010-03-01	1	1
M-Eslon 200 MG CAP12H PEL	2010-03-02	1	9	2
M-Eslon 200 MG CAP12H PEL	2010-03-02	1	3	2
M-Eslon 100 MG CAP12H PEL	2010-03-02	1	3	2
M-Eslon 100 MG CAP12H PEL	2010-03-02	1	1	2
M-Eslon 200 MG CAP12H PEL	2010-03-04	1	9	2
M-Eslon 200 MG CAP12H PEL	2010-03-04	1	3	2
M-Eslon 100 MG CAP12H PEL	2010-03-04	1	3	2
M-Eslon 100 MG CAP12H PEL	2010-03-04	1	1	2
M-Eslon 200 MG CAP12H PEL	2010-03-06	1	3
M-Eslon 200 MG CAP12H PEL	2010-03-06	1	3
M-Eslon 100 MG CAP12H PEL	2010-03-06	1	1
M-Eslon 100 MG CAP12H PEL	2010-03-06	1	1

## Sheet: PNET cleaning - fix 3
ERROR 3
Unusually large quantity per day AND short time between dispensations: quantity per day differs from previous quantity per day by more than 10 AND quantity per day differs from next calculated quantity per day by more than 10 AND period and next period do not differ by more than 30 days
Fix 3a - change days so quantity per day = previous quantity per day: NEW days supply = quantity / (previous quantity per day) if:
31: (quantity/(previous quantity per day) = new days supply is an integer AND previous quantity per day = next quantity per day AND new days supply is <= 30) OR (new days supply is an integer AND previous quantity per day = next calculated quantity per day)
32: quantity = previous quantity AND previous quantity per day = previous2 quantity per day
33: new days supply is an integer AND previous quantity per day = previous2 quantity per day AND new days supply <= 30
Fix 3b - change days so quantity per day = next calculated quantity per day: NEW days supply = quantity / (next calculated quantity per day)
38: quantity = next quantity AND (next calculated quantity per day equals next2 calculated quantity per day OR next calculated quantity per day equals next2 quantity per day as entered)
39: new days supply (fixed typo) is an integer AND (next calculated quantity per day = next2 calculated quantity per day OR next2 quantity per day as entered)
Notes:
* in the case of split doses change days supply for other dispensations of the same type on that day
* since comparing with previous dispensations, make sure to use the updated days of supply and date of service
* do not update if dose/day is consistent with previous and next dose/day
* often fixing days supply to be the same quantity per day as previous and next dispensations if more than one dispensation on the same day but previous and next date of service only had one dispensation
Drug	Date of service	Days of supply	Quantity dispensed	DAYS OF SUPPLY FIX
EXAMPLE 1
Suboxone Buprenorphine/Naloxone SL 8MG/2MG (PMS)	2010-03-01	20	40
Suboxone Buprenorphine/Naloxone SL 2MG/0.5MG (PMS)	2010-03-01	20	80
Suboxone Buprenorphine/Naloxone SL 8MG/2MG (PMS)	2010-03-19	1	2
Suboxone Buprenorphine/Naloxone SL 2MG/0.5MG (PMS)	2010-03-19	1	4
Suboxone Buprenorphine/Naloxone SL 8MG/2MG (PMS)	2010-03-22	1	26	13
Suboxone Buprenorphine/Naloxone SL 2MG/0.5MG (PMS)	2010-03-22	1	52	13
EXAMPLE 2
Suboxone Buprenorphine/Naloxone SL 8MG/2MG (PMS)	2010-03-01	4	8
Suboxone Buprenorphine/Naloxone 2MG/0.5MG	2010-03-01	4	4
Suboxone Buprenorphine/Naloxone SL 8MG/2MG (PMS)	2010-03-05	1	2
Suboxone Buprenorphine/Naloxone 2MG/0.5MG	2010-03-05	1	1
Suboxone Mylan- Buprenorphine/Naloxone 2MG/0.5MG	2010-03-18	1	24	8	* not identified as split dose since different days supply
Suboxone Buprenorphine/Naloxone SL 8MG/2MG	2010-03-18	10	10
Suboxone Buprenorphine/Naloxone SL 8MG/2MG (PMS)	2010-03-20	1	2
Suboxone Buprenorphine/Naloxone 2MG/0.5MG	2010-03-20	1	2
EXAMPLE 3
Suboxone Mylan- Buprenorphine/Naloxone 8 MG/2 MG	2010-03-01	1	2
Suboxone Mylan- Buprenorphine/Naloxone 8 MG/2 MG	2010-03-03	1	14	8
Suboxone Mylan- Buprenorphine/Naloxone 8 MG/2 MG	2010-03-03	1	2	8
Suboxone Mylan- Buprenorphine/Naloxone 8 MG/2 MG	2010-03-10	1	14	7
Suboxone Mylan- Buprenorphine/Naloxone 8 MG/2 MG	2010-03-15	2	4
EXAMPLE 4: split dose
Hydromorphone Hp 50 50 MG/ML VIAL	2010-03-01	1	6	2
Hydromorphone Hp 50 50 MG/ML VIAL	2010-03-01	1	6	2
Hydromorphone Hp 50 50 MG/ML VIAL	2010-03-01	1	6	2
Hydromorphone Hp 50 50 MG/ML VIAL	2010-03-01	1	6	2
Hydromorphone Hp 50 50 MG/ML VIAL	2010-03-02	1	6
Hydromorphone Hp 50 50 MG/ML VIAL	2010-03-02	1	6
Hydromorphone Hp 50 50 MG/ML VIAL	2010-03-03	1	6
Hydromorphone Hp 50 50 MG/ML VIAL	2010-03-03	1	6
EXAMPLE 5
Methadone (maintenance) 1 mg/ml	2010-03-01	2	270
Methadone (maintenance) 1 mg/ml	2010-03-03	1	135
Methadone (maintenance) 1 mg/ml	2010-03-04	6	675	5
Methadone (maintenance) 1 mg/ml	2010-03-10	1	135
Methadone (maintenance) 1 mg/ml	2010-03-11	6	675	5
Methadone (maintenance) 1 mg/ml	2010-03-17	1	135
Methadone (maintenance) 1 mg/ml	2010-03-18	6	675	5
Methadone (maintenance) 1 mg/ml	2010-03-24	1	135
Methadone (maintenance) 1 mg/ml	2010-03-25	6	675	5
Methadone (maintenance) 1 mg/ml	2010-03-31	1	135
Methadone (maintenance) 1 mg/ml	2010-04-01	6	675	5
Methadone (maintenance) 1 mg/ml	2010-04-07	1	135
Methadone (maintenance) 1 mg/ml	2010-04-08	6	675	5
Methadone (maintenance) 1 mg/ml	2010-04-14	1	135
EXAMPLE 6: no error
Kadian 50 mg capsule	2010-03-01	1	14		780
Kadian 20 mg capsule	2010-03-01	1	4
Kadian 20 mg capsule	2010-03-02	1	39		780
Kadian 50 mg capsule	2010-03-03	1	14		780
Kadian 20 mg capsule	2010-03-03	1	4
EXAMPLE 7: days supply fix > period
Methadone (maintenance) 1 mg/ml	2010-03-01	1	155
Methadone (maintenance) 1 mg/ml	2010-03-06	1	1085	7
Methadone (maintenance) 1 mg/ml	2010-03-07	1	155

## Sheet: PNET cleaning - fix 4
ERROR 4
If days supply > period
Fix 2a - change days supply to be the period between dispensations if:
51: quantity per day is greater than previous quantity per day AND next calculated quantity per day by a specified amount AND calculated quantity per day is within specified range in comparison to previous quantity per day and next calculated quantity per day (ie. ensure calculated quantity per day is somewhat consistent with previous and next quanitities per day, since changing days supply to th…
Notes:
* in the case of split doses change days supply for other dispensations of the same type on that day
* since comparing with previous dispensations, make sure to use the updated days of supply and date of service
Drug	Date of service	Days of supply	Quantity dispensed	DAYS OF SUPPLY FIX
EXAMPLE 1
Hydromorphone Hp 10 10 MG/ML VIAL	2010-03-01	1	20
Hydromorphone Hp 10 10 MG/ML VIAL	2010-03-02	5	30	2
Hydromorphone Hp 10 10 MG/ML VIAL	2010-03-04	1	20
EXAMPLE 2
M-Eslon 100 MG CAP12H PEL	2010-03-01	7	84
M-Eslon 100 MG CAP12H PEL	2010-03-01	7	42
M-Eslon 100 MG CAP12H PEL	2010-03-06	2	9	1
M-Eslon 100 MG CAP12H PEL	2010-03-07	7	112
M-Eslon 100 MG CAP12H PEL	2010-03-14	7	112
EXAMPLE 3
M-Eslon 100 MG CAP12H PEL	2010-03-01	9	135
M-Eslon 30 MG CAP12H PEL	2010-03-02	33	100	7
M-Eslon 100 MG CAP12H PEL	2010-03-09	21	315

## Sheet: PNET cleaning - Kat's fix 1
ERROR 5
If quantity or days supply stands out (eg. 11 mg, but 110 mg in surrounding doses, or 47 days where it's been consistently 4 days) recalculate erroneous ones based on the previous quantity per day and whichever field is not an error: previous quantity per day = previous(2) quantity per day = previous(3) quantity per day = next quantity per day AND quantity per day not equal to previous quantity p…
Fix 5a: days supply = quantity dispensed * previous quantity dispensed / day
days supply ne previous days supply AND quantity dispensed ne previous quantity dispensed AND quantity per day differs from previous quantity per day by > 20 OR same conditions but with previous(2)
Fix 5b: quantity dispensed = previous quantity per day * days supply if:
days supply = previous days supply and quantity dispensed ne previous quantity dispensed AND quantity per day differs from previous quantity per day by > 20 AND OAT drug dose ne previous OAT drug dose (note that jumps in quantities may be due to change in drug strength but drug dose is consistent) OR same conditions above but with previous(2)
Notes:
* in the case of split doses change days supply (only) for other dispensations of the same type on that day
* don't fix quantity dispensed if a split dose (ie. multiple dispensations / day)
* since comparing with previous dispensations, make sure to use the updated days of supply and date of service
Drug	Date of service	Days of supply	Quantity dispensed	QUANTITY DISPENSED FIX	DAYS OF SUPPLY FIX
EXAMPLE 1: not an outlier when comparing OAT doses
Kadian 50 mg capsule	2010-03-01	1	14			dose = (14*50 + 4*20) = 780
Kadian 20 mg capsule	2010-03-01	1	4
Kadian 20 mg capsule	2010-03-02	1	39			dose = 39*20 = 780
Kadian 50 mg capsule	2010-03-03	1	14			dose = (14*50 + 4*20) = 780
Kadian 20 mg capsule	2010-03-03	1	4
EXAMPLE 2: split dose - multiple dispensations / day with differing quantities dispensed
M-Eslon 60 MG CAP12H PEL	2010-03-01	1	1
M-Eslon 100 MG CAP12H PEL	2010-03-01	1	5
M-Eslon 60 MG CAP12H PEL	2010-03-02	1	1		* (total) quantity per day = 44, fix 5 would change quantity dispensed of each dispensation to 6 to be consistent with the previous quantity per day and next quantity per day
M-Eslon 15 MG CAP12H PEL	2010-03-02	1	36
M-Eslon 100 MG CAP12H PEL	2010-03-02	1	5
M-Eslon 10 MG CAP12H PEL	2010-03-02	1	2
M-Eslon 60 MG CAP12H PEL	2010-03-03	1	1
M-Eslon 100 MG CAP12H PEL	2010-03-03	1	5
EXAMPLE 3: days supply fix
Methadone (maintenance) 1 mg/ml	2010-03-01	1	140
Methadone (maintenance) 1 mg/ml	2010-03-03	1	100		140
Methadone (maintenance) 1 mg/ml	2010-03-04	2	280
EXAMPLE 4: quantity dispensed fix
Kadian 10 mg capsule	2010-03-01	1	84
Kadian 10 mg capsule	2010-03-02	1	84
Kadian 10 mg capsule	2010-03-04	1	42	84
Kadian 10 mg capsule	2010-03-05	1	84
Reference: Yazdani K, Dolguikh K, Ye M, et al. Characterizing opioid agonist therapy uptake and factors associated with treatment retention among people with HIV in British Columbia, Canada. Prev Med Rep. 2023;35:102305. Published 2023 Jun 29. doi:10.1016/j.pmedr.2023.102305
